# Supplementary material for: Unlocking the Potential of Citrus medica L.: Antioxidant Capacity and Phenolic Profile across Peel, Pulp, and Seeds
Source: Molecules. 2024 Jul 27;29(15):3533. doi: 10.3390/molecules29153533 (PMC11313705; doi:10.3390/molecules29153533)
Supplement: Supplementary file 1 [file molecules-29-03533-s001.zip]

Archive with 1 entries (1 files):
- molecules-3098049-supplementary.pdf
